# Supplementary material for: The Antibody Response Against Neuraminidase in Human Influenza A (H3N2) Virus Infections During 2018/2019 Flu Season: Focusing on the Epitopes of 329-N-Glycosylation and E344 in N2
Source: Front Microbiol. 2022 Mar 21;13:845088. doi: 10.3389/fmicb.2022.845088 (PMC8978628; doi:10.3389/fmicb.2022.845088)
Supplement: Supplementary file 4 [file Data_Sheet_4.xlsx]

## Sheet: MN ElISA ELLA
Table 4. the raw data for experimental tests and statistic analysis
ID	MN-SN16/16(H3N2)		Fold 1	NI-RG SN16/16		Fold 2	NI-RG KS14/17		Fold 3	NI-RG SWZ/13		Fold 4	NI-RG BR10/07		Fold 5	NI-RG HK/68		Fold 6	NI-RG HK/09		Fold 7	NI-RG HK2671/19		Fold 8	H3 binding-SN16/16		Fold 9	N2 binding-KS14/17		Fold 10	N2 binding-Babol36/05		Fold 11
adults	pre	post		pre	post		pre	post		pre	post		pre	post		pre	post		pre	post		pre	post		pre	post		pre	post		pre	post
A9	20	80	4	5	30.19	6.038	5	10.9739	2.19477	19.7667	78.1406	3.95314	26.3002	92.7966	3.52837	113.3	123.64	1.09126	39.0703	48.2347	1.23456	5	33.6842	6.73684	2560	2560	1	5120	2560	0.5	5120	5120	1
A41	5	80	16	5	5	1	5	5	1	5	24.8987	4.97975	17.7162	58.9328	3.32649	5	34.6072	6.92144	5	5	1	5	5	1	2560	1280	0.5	1280	2560	2	2560	2560	1
A74	5	20	4	5	5	1	5	5	1	5	5	1	5	5	1	11.1193	5	0.449667	5	5	1	5	5	1	2560	2560	1	1280	2560	2	1280	1280	1
A92	20	80	4	5	13.0592	2.61185	5	5	1	5	39.6706	7.93413	27.5122	97.6806	3.55045	22.8798	5	0.218534	5	5	1	5	5	1	2560	2560	1	2560	2560	1	2560	2560	1
A144	80	160	2	10.0561	42.4296	4.21929	5	14.6517	2.93035	17.2796	58.1618	3.36592	30.6327	139.779	4.56305	5	50.2482	10.0496	5	22.8956	4.57912	5	49.6252	9.92503	2560	2560	1	10240	10240	1	5120	5120	1
A163	40	160	4	5	60.7579	12.1516	5	21.4068	4.28137	12.2865	126.413	10.2888	51.1974	249.691	4.87702	5	39.2331	7.84662	5	5	1	5	48.8065	9.76129	1280	5120	4	5120	5120	1	2560	10240	4
A179	5	20	4	5	12.5446	2.50893	5	5	1	5	14.3901	2.87801	5	30.8244	6.16488	5	5	1	5	5	1	5	5	1	1280	1280	1	2560	5120	2	1280	1280	1
A277	10	40	4	14.2709	89.5114	6.27232	5	12.6845	2.53691	5	22.4555	4.49111	12.5099	42.0782	3.36359	5	11.4955	2.2991	5	5	1	5	45.6012	9.12024	1280	5120	4	5120	5120	1	5120	10240	2
A401	10	80	8	5	14.2511	2.85022	5	5	1	5	10.7257	2.14514	11.7289	16.7374	1.42701	10.3102	5	0.484957	5	5	1	5	10.2817	2.05633	2560	2560	1	5120	2560	0.5	5120	5120	1
A435	10	160	16	11.1271	19.3733	1.7411	5	5	1	12.5882	16.2009	1.28699	19.5216	100.496	5.14796	16.3362	342.509	20.9663	5	45.4119	9.08239	16.6333	17.6183	1.05922	1280	2560	2	1280	1280	1	1280	2560	2
A447	10	40	4	5	5	1	5	5	1	5	5	1	5	5	1	34.7033	35.4079	1.0203	5	5	1	5	5	1	1280	1280	1	1280	2560	2	1280	2560	2
A473	10	40	4	5	5	1	5	5	1	5	5	1	11.2511	5	0.444399	25.9561	34.0362	1.3113	10.091	5	0.49549	5	5	1	5120	5120	1	5120	5120	1	10240	10240	1
A478	10	40	4	5	23.7688	4.75377	5	5	1	5	13.3892	2.67784	5	21.9782	4.39564	14.7434	39.836	2.70195	13.9288	32.8768	2.36035	5	10.9663	2.19325	5120	5120	1	2560	10240	4	10240	10240	1
A15	5	20	4	5	5	1	5	5	1	5	5	1	25.4925	41.0412	1.60993	70.1806	213.931	3.04829	5	5	1	5	5	1	2560	1280	0.5	1280	1280	1	1280	1280	1
A47	20	80	4	5	19.3599	3.87198	5	5	1	17.8395	40.5042	2.27048	58.4852	98.36	1.68179	5	5	1	5	5	1	5	10.3388	2.06776	2560	1280	0.5	2560	2560	1	2560	5120	2
A168	20	160	8	5	421.386	84.2773	5	111.662	22.3325	5	892.062	178.412	17.0299	2610.3	153.277	31.1897	73.0089	2.3408	5	42.459	8.49181	5	209.964	41.9929	640	10240	16	640	5120	8	1280	5120	4
A171	10	640	64	5	477.382	95.4764	5	206.357	41.2714	5	713.614	142.723	10	4737.79	473.779	5	885.9	177.18	5	262.468	52.4937	5	429.645	85.9289	640	5120	8	320	20480	64	1280	10240	8
seroconversion（fold>4）			0.9412			0.4117			0.1765			0.3529			0.4117			0.2941			0.2353			0.35			0.2353			0.1765			0.1765
children
C365	10	80	8	5	5	1	5	5	1	5	10.2745	2.05491	17.9138	20.1681	1.12584	5	5	1	5	5	1	5	5	1	2560	2560	1	640	1280	2	5120	1280	0.25
C372	10	40	4	33.7777	30.4422	0.90125	5	5	1	35.3344	36.7583	1.0403	85.9842	75.4788	0.877822	5	5	1	5	5	1	5	5	1	2560	2560	1	2560	5120	2	2560	1280	0.5
C1	20	80	4	18.3664	105.347	5.73582	5	16.2797	3.25594	32.991	122.871	3.72438	102.111	204.648	2.00416	5	5	1	5	13.0502	2.61004	5	47.5377	9.50754	5120	10240	2	5120	5120	1	1280	5120	4
C11	20	80	4	15.8785	12.7905	0.805524	5	5	1	10.1261	5	0.493776	5	5	1	5	5	1	5	5	1	5	10.084	2.01681	5120	2560	0.5	5120	5120	1	5120	1280	0.25
C45	20	80	4	90.2591	18.9878	0.21037	28.5615	5	0.175061	338.732	32.8313	0.0969242	138.045	5	0.0362199	119.926	5	0.0416924	127.292	5	0.0392797	39.6157	5	0.126213	1280	1280	1	2560	1280	0.5	1280	1280	1
C52	20	80	4	10.239	219.336	21.4217	5	44.6009	8.92017	19.0273	330.384	17.3637	5	10.5195	2.10391	5	5	1	5	30.5479	6.10957	5	109.744	21.9488	1280	5120	4	1280	2560	2	1280	1280	1
C80	10	40	4	25.4748	80.7282	3.16894	5	18.8175	3.76349	29.3441	141.534	4.82323	5	10.8303	2.16606	5	11.6157	2.32313	5	19.9594	3.99189	10.3245	56.7284	5.49454	1280	2560	2	1280	5120	4	2560	5120	2
C13	10	160	16	5	77.7085	15.5417	5	13.1319	2.62637	12.8616	109.744	8.53269	13.1137	160.898	12.2695	5	5	1	5	40.7577	8.15154	5	67.5086	13.5017	320	2560	8	160	2560	16	320	2560	8
C15	5	160	32	11.0349	236.714	21.4514	5	23.4091	4.68183	40.1687	278.977	6.94512	59.7141	850.991	14.2511	5	17.6549	3.53099	5	17.3757	3.47514	5	84.8592	16.9718	640	2560	4	640	2560	4	640	5120	8
C20	5	160	32	5	72.4543	14.4909	5	11.2278	2.24555	11.298	116.243	10.2888	5	296.112	59.2224	5	5	1	5	39.6982	7.93963	5	37.9493	7.58985	320	2560	8	320	2560	8	320	1280	4
C84	5	80	16	5	231.521	46.3042	5	23.8018	4.76036	20.4922	377.936	18.443	54.9101	1640.59	29.8778	5	122.871	24.5742	5	82.5388	16.5078	5	191.739	38.3478	640	5120	8	160	1280	8	80	2560	32
C135	20	80	4	10.4686	150.227	14.3502	5	25.6698	5.13396	26.6304	167.614	6.2941	85.2129	953.441	11.1889	5	149.915	29.983	5	63.8228	12.7646	5	62.6395	12.5279	640	5120	8	1280	5120	4	320	5120	16
C140	10	40	4	15.1579	222.707	14.6924	5	34.6792	6.93585	46.6887	305.918	6.55229	85.1539	881.612	10.3532	5	163.37	32.674	13.3429	80.8962	6.06287	5	112.517	22.5034	1280	10240	8	640	5120	8	640	10240	16
C163	10	160	16	5	267.427	53.4854	5	39.0974	7.81948	11.9174	415.297	34.8479	27.398	1606.83	58.6476	5	63.7786	12.7557	5	125.888	25.1777	5	121.853	24.3706	640	20480	32	640	5120	8	640	10240	16
C180	40	160	4	54.0042	206.5	3.82378	17.4481	38.8273	2.2253	132.33	323.585	2.44528	539.321	1296.13	2.40327	22.0087	78.3032	3.55784	40.1966	102.041	2.53854	34.6072	91.3289	2.63902	2560	2560	1	1280	2560	2	2560	5120	2
C184	40	320	8	5	43.3212	8.66423	5	11.1812	2.23624	24.9506	73.4658	2.94445	73.5167	265.764	3.61501	5	11.4161	2.28322	5	13.5761	2.71523	5	26.5382	5.30765	1280	5120	4	640	5120	8	640	5120	8
C201	40	320	8	5	56.0639	11.2128	5	5	1	5	72.6052	14.521	22.6588	300.662	13.2691	5	5	1	5	12.987	2.59741	5	36.7583	7.35167	1280	5120	4	320	1280	4	320	1280	4
C251	20	320	16	25.4572	319.13	12.536	5	43.4113	8.68227	37.6349	237.371	6.3072	602.159	3590.58	5.96284	5	227.229	45.4457	10.5414	184.567	17.5087	5	128.801	25.7602	2560	10240	4	2560	2560	1	2560	2560	1
C295	20	160	8	5	93.8965	18.7793	5	19.8491	3.96982	5	100.845	20.1691	38.0283	579.233	15.2316	5	27.9156	5.58312	5	45.9821	9.19642	5	107.709	21.5419	1280	10240	8	640	2560	4	640	5120	8
seroconversion（fold>4）			1			0.6842			0.3684			0.6316			0.5263			0.3158			0.4737			0.736842			0.6316			0.5789			0.5789

## Sheet: E344K or 329 glycan and K344E  
ID	NI-SN16/16		NI-SN16/16+E344K		NI-KS14/17		NI-KS14/17+T329N+K344E
	pre	post	pre	post	pre	post	pre	post
C365	5	5	5	5	5	5	5	5
C372	23.703	21.259	16.0667	15.4872	5	5	5	5
C1	17.196	80.6722	5	46.3019	5	15.2422	5	28.3642
C11	16.7955	19.6166	5	5	5	5	5	5
C45	51.3396	13.737	23.6702	11.2902	17.0535	5	25.8304	5
C52	11.5514	182.658	5	93.8965	5	28.86	5	65.7081
C80	15.6925	76.0038	5	41.4127	5	12.8616	5	26.4831
C13	5	83.633	5	35.9769	5	11.2746	5	20.3647
C15	18.9746	179.147	5	90.0092	5	26.4098	5	55.6381
C20	5	69.6475	5	33.1055	5	11.4876	5	20.1122
C84	5	209.819	5	146.83	5	31.9778	5	82.0255
C135	5	96.7373	5	62.0345	5	19.4676	5	34.9447
C140	11.353	193.877	5	101.406	5	29.2021	5	51.0911
C163	5.21259	346.329	5	158.793	5	44.2008	5	92.6038
C180	84.4485	237.865	39.4786	101.195	5	31.7129	21.963	62.3363
C184	10.3963	45.9821	5	19.8766	5	5	5	11.9588
C201	5	78.8479	5	52.3457	5	11.1116	5	19.4137
C251	20.6347	206.071	5	137.473	5	32.0222	5	59.3428
C295	5	159.454	5	82.3673	5	26.5198	5	47.3076

## Sheet: 329 glycan or and K344E-recover
ID	NI-KS17		NI-KS17+T329N		NI-KS17+K344E		NI-KS17+T329N+K344E
	pre	post	pre	post	pre	post	pre	post
C365	5	5	5	5	5	5	5	5
C372	5	5	13.1683	12.295	17.8147	18.0009	12.6319	11.1579
C1	5	19.2129	5	28.9	5	46.6563	5	27.398
C11	5	5	5	5	5	10.3819	5	5
C45	15.1474	5	30.8244	5	52.2008	10.9056	30.9743	5
C52	5	34.1307	5	70.7668	5	107.337	5	57.8402
C80	5	16.1001	5	26.0101	10.9587	42.049	5	20.0565
C13	5	13.0683	5	15.5733	5	34.4636	5	19.3868
C15	5	32.7631	5	57.0834	10.119	86.2229	5	53.1501
C20	5	15.1369	5	31.691	5	40.7012	5	25.8483
C84	5	37.5567	5	81.6284	5	119.098	5	47.3404
C135	5	26.5566	5	46.3983	5	62.3795	5	45.0358
C140	5	41.8165	5	65.8449	5	129.248	5	49.3507
C163	5	59.8384	5	123.811	5	167.847	5	92.668
C180	21.7509	39.6982	30.0023	70.2292	38.479	104.257	23.5067	58.2425
C184	5	12.458	5	17.9885	5	27.0208	5	15.7469
C201	5	20.9082	5	35.0417	5	39.836	5	23.8845
C251	5	47.5048	5	89.9468	10.5414	125.019	5	77.5471
C295	5	20.1122	5	24.0506	5	54.5308	5	45.0046

## Sheet: Ferret antisera
Ferret antisera Antigen	SN16/16 (H3N2)	GZ-Qingzhen1968/16 (H3N2)	KS14/17 (H3N2)	BJ15554/18 (H3N2)
RG-H6N2-SN16/16	227.229	151.797	176.803	118.439
RGH6N2-SN16/16+N329T	287.417	198.226	264.844	173.405
RGH6N2-SN16/16+E344K	105.201	76.8514	84.6243	58.5663
RGH6N2-SN16/16+N329T+E344K	200.02	159.565	356.807	412.714
RGH6N2-KS14/17	89.9468	64.6241	174.49	143.013
RGH6N2 KS14/17+T329N	124.241	86.4024	127.204	83.2282
RGH6N2-KS14/17+K344E	164.051	125.192	234.59	128.712
RGH6N2-KS14/17+T329N+K344E	108.534	72.3038	117.458	69.1664

## Sheet: adults-correlation
spearman correlation (Fold-increase)
	MN SN16/2016		NI SN16/2016		NI Kansas/2017		NI 9715293/2013		NI BR10/2007		NI HK/1968		NI HK/33982		HA SN16 binding		NA babol binding		NA kansas binding
	MGI		MGI		MGI		MGI		MGI		MGI		MGI		MGI		MGI		MGI
	R	P	R	P	R	P	R	P	R	P	R	P	R	P	R	P	R	P	R	P
MN SN16/2016			0.107617	0.681314	0.0840337	0.773747	0.278931	0.277768	0.288884	0.260657	0.301819	0.238993	0.357001	0.163353	0.299688	0.236081	0.390871	0.107956	0.306375	0.22902
NI SN16/2016	0.107617	0.681314			0.833359	3.80441e-05	0.766557	0.000602391	0.682853	0.0034006	0.314112	0.217762	0.568167	0.0186772	0.672829	0.00342589	0.563222	0.0209869	0.0950404	0.715491
NI Kansas/2017	0.0840337	0.773747	0.833359	3.80441e-05			0.727177	0.00133783	0.605495	0.0114843	0.513666	0.0369398	0.532997	0.033968	0.719913	0.00117095	0.605562	0.00853803	0.161702	0.532822
NI 9715293/2013	0.278931	0.277768	0.766557	0.000602391	0.727177	0.00133783			0.726723	0.00140009	0.298586	0.242045	0.417607	0.0959151	0.518566	0.0342748	0.428838	0.0869111	0.24137	0.347915
NI BR10/2007	0.288884	0.260657	0.682853	0.0034006	0.605495	0.0114843	0.726723	0.00140009			0.51411	0.036504	0.742725	0.000794855	0.600978	0.0114969	0.452771	0.0695158	0.361354	0.153899
NI HK/1968	0.301819	0.238993	0.314112	0.217762	0.513666	0.0369398	0.298586	0.242045	0.51411	0.036504			0.580726	0.0155674	0.334469	0.189421	0.411233	0.101846	0.228292	0.375792
NI HK/33982	0.357001	0.163353	0.568167	0.0186772	0.532997	0.033968	0.417607	0.0959151	0.742725	0.000794855	0.580726	0.0155674			0.493513	0.0450568	0.382663	0.130497	0.328416	0.197593
HA SN16 binding	0.299688	0.236081	0.672829	0.00342589	0.719913	0.00117095	0.518566	0.0342748	0.600978	0.0114969	0.334469	0.189421	0.493513	0.0450568			0.679688	0.00355233	0.257849	0.316282
NA babol binding	0.390871	0.107956	0.563222	0.0209869	0.605562	0.00853803	0.428838	0.0869111	0.452771	0.0695158	0.411233	0.101846	0.382663	0.130497	0.679688	0.00355233			0.320922	0.207132
NA kansas binding	0.306375	0.22902	0.0950404	0.715491	0.161702	0.532822	0.24137	0.347915	0.361354	0.153899	0.228292	0.375792	0.328416	0.197593	0.257849	0.316282	0.320922	0.207132

## Sheet: children-correlation
spearman correlation （Fold-increase）
	MN SN16/2016		NI SN16/2016		NI Kansas/2017		NI 9715293/2013		NI BR10/2007		NI HK/1968		NI HK/33982		HA SN16 binding		NA babol binding		NA kansas binding
	MGI		MGI		MGI		MGI		MGI		MGI		MGI		MGI		MGI		MGI
	R	P	R	P	R	P	R	P	R	P	R	P	R	P	R	P	R	P	R	P
MN SN16/2016			0.592218	0.00754978	0.209886	0.388453	0.562233	0.0122241	0.744958	0.000252764	0.187907	0.441085	0.505022	0.0274227	0.536289	0.0179308	0.359416	0.130705	0.519877	0.022517
NI SN16/2016	0.592218	0.00754978			0.768289	0.000121986	0.914035	4.50061e-08	0.822807	1.52326e-05	0.511303	0.0252556	0.81371	2.25566e-05	0.861268	2.18482e-06	0.74029	0.000289782	0.646192	0.00279752
NI KS14/17	0.209886	0.388453	0.768289	0.000121986			0.655513	0.00231226	0.474894	0.0399138	0.71038	0.000653712	0.839367	7.02253e-06	0.66083	0.00206827	0.514703	0.0241401	0.299698	0.212557
NI SWZ/13	0.562233	0.0122241	0.914035	4.50061e-08	0.655513	0.00231226			0.847368	4.68109e-06	0.391908	0.0970205	0.789105	5.91818e-05	0.844097	5.54044e-06	0.634788	0.00350297	0.612939	0.00526483
NI Br10/07	0.744958	0.000252764	0.822807	1.52326e-05	0.474894	0.0399138	0.847368	4.68109e-06			0.497632	0.030156	0.753955	0.000192638	0.866691	1.5871e-06	0.761568	0.000151717	0.754939	0.000186873
NI HK/68	0.187907	0.441085	0.511303	0.0252556	0.71038	0.000653712	0.391908	0.0970205	0.497632	0.030156			0.691154	0.00104894	0.531944	0.0190655	0.589083	0.00795681	0.324495	0.175279
NI HK/09	0.505022	0.0274227	0.81371	2.25566e-05	0.839367	7.02253e-06	0.789105	5.91818e-05	0.753955	0.000192638	0.691154	0.00104894			0.868215	1.44709e-06	0.659884	0.00211006	0.548294	0.0150731
HA SN16/16 binding	0.536289	0.0179308	0.861268	2.18482e-06	0.66083	0.00206827	0.844097	5.54044e-06	0.866691	1.5871e-06	0.531944	0.0190655	0.868215	1.44709e-06			0.845361	5.1935e-06	0.78566	6.70653e-05
NA babol36/05 binding	0.359416	0.130705	0.74029	0.000289782	0.514703	0.0241401	0.634788	0.00350297	0.761568	0.000151717	0.589083	0.00795681	0.659884	0.00211006	0.845361	5.1935e-06			0.766647	0.000128748
NA KS14/17 binding	0.519877	0.022517	0.646192	0.00279752	0.299698	0.212557	0.612939	0.00526483	0.754939	0.000186873	0.324495	0.175279	0.548294	0.0150731	0.78566	6.70653e-05	0.766647	0.000128748

## Sheet: column t test
	SN16 post	KS17 post	SN16+E344K	KS17+T329N	KS17+K344E	KS17+T329N+K344E
Number of values	19	19	19	19	19	19
Minimum	5	5	5	5	5	5
25% Percentile	45.98	12.46	19.88	15.57	27.02	15.75
Median	83.63	20.11	52.35	31.69	46.66	27.4
75% Percentile	193.9	37.56	101.2	70.23	107.3	53.15
Maximum	346.3	59.84	158.8	123.8	167.9	92.67
Mean	121.4	24.05	65.25	42.75	64.79	36.04
Std. Deviation	92.61	16.08	48.68	33.47	47.91	25.21
Std. Error of Mean	21.25	3.69	11.17	7.678	10.99	5.783
Lower 95% CI of mean	76.75	16.29	41.79	26.62	41.7	23.89
Upper 95% CI of mean	166	31.8	88.71	58.88	87.88	48.18
Geometric mean	79.55	18.38	43.7	29.17	45.52	26.19
Geometric SD factor	3.069	2.267	2.913	2.726	2.647	2.512
Lower 95% CI of geo. mean	46.33	12.39	26.1	17.99	28.47	16.8
Upper 95% CI of geo. mean	136.6	27.27	73.16	47.29	72.76	40.82
Sum	2306	456.9	1240	812.3	1231	684.7
Wilcoxon Signed Rank Test
Theoretical median	0	0	0	0	0	0
Actual median	83.63	20.11	52.35	31.69	46.66	27.4
Discrepancy	83.63	20.11	52.35	31.69	46.66	27.4
Sum of signed ranks (W)	190	190	190	190	190	190
Sum of positive ranks	190	190	190	190	190	190
Sum of negative ranks	0	0	0	0	0	0
P value (two tailed)	<0.0001	<0.0001	<0.0001	<0.0001	<0.0001	<0.0001
Exact or estimate?	Exact	Exact	Exact	Exact	Exact	Exact
Significant (alpha=0.05)?	Yes	Yes	Yes	Yes	Yes	Yes
one-way ANOVA
Tukey's multiple comparisons test	Mean Diff.	95.00% CI of diff.	Significant?	Summary	Adjusted P Value
KS17 post vs. SN16 post	-97.34	-153.7 to -41.01	Yes	***	0.0004
SN16+E344K vs. SN16 post	-56.13	-91.27 to -21	Yes	***	0.0009
KS17+T329N vs. SN16 post	-78.64	-123.8 to -33.48	Yes	***	0.0004
KS17+K344E vs. SN16 post	-56.6	-91.76 to -21.44	Yes	***	0.0009
KS17+T329N+K344E vs. SN16 post	-85.35	-135.6 to -35.08	Yes	***	0.0005
SN16+E344K vs. KS17 post	41.21	16.73 to 65.69	Yes	***	0.0005
KS17+T329N vs. KS17 post	18.7	5.621 to 31.79	Yes	**	0.0029
KS17+K344E vs. KS17 post	40.74	17.29 to 64.19	Yes	***	0.0004
KS17+T329N+K344E vs. KS17 post	11.99	4.343 to 19.64	Yes	**	0.0012
KS17+T329N vs. SN16+E344K	-22.5	-36.79 to -8.216	Yes	**	0.0011
KS17+K344E vs. SN16+E344K	-0.4658	-9.972 to 9.04	No	ns	>0.9999
KS17+T329N+K344E vs. SN16+E344K	-29.22	-48.48 to -9.954	Yes	**	0.0016
KS17+K344E vs. KS17+T329N	22.04	9.756 to 34.32	Yes	***	0.0003
KS17+T329N+K344E vs. KS17+T329N	-6.715	-15.64 to 2.212	No	ns	0.2111
KS17+T329N+K344E vs. KS17+K344E	-28.75	-47.24 to -10.26	Yes	**	0.0013
